# Supplementary material for: QRS-Corrected Prediction of the Diastolic Rest Period for Coronary CT Angiography in Patients with Complete Left Bundle Branch Block
Source: J Cardiovasc Dev Dis. 2026 Jun 22;13(6):285. doi: 10.3390/jcdd13060285 (PMC13302584; doi:10.3390/jcdd13060285)
Supplement: Supplementary file 1 [file jcdd-13-00285-s001.zip]

Archive with 1 entries (1 files):
- jcdd-4261458-supplementary.pdf
